# Supplementary material for: Polarity signaling ensures epidermal homeostasis by coupling cellular mechanics and genomic integrity
Source: Nat Commun. 2019 Jul 29;10:3362. doi: 10.1038/s41467-019-11325-3 (PMC6662827; doi:10.1038/s41467-019-11325-3)
Supplement: Supplementary file 11 — Source Data [file 41467_2019_11325_MOESM11_ESM.xlsx]

## Sheet: summary
Figure	Acquisition Info
Fig1,a-e	Microscope: Zeiss Meta 710 confocal; Objective: Plan-Apochromat 63x /1.4 NA, oil
Fig1f	Microscope: Leica DMI6000; Objective: PlanApo 20x, 0.75 NA oil; Software for Quantification: LASX (Leica)
Fig1g	Microscope: Leica DMI6000; Objective: PlanApo 20x, 0.75 NA oil; Software for Quantification: LASX (Leica)
Fig1h, i	Scan: Samsung SCX-3405-W, Image analysis: FIJI/GelAnalyzer 2010
Fig1j, k	Scan: Samsung SCX-3405-W, Image analysis: FIJI/GelAnalyzer 2010
Fig2a-c	Microscope: Leica DMI6000; Objective: PlanApo 20x, 0.75 NA oil; Software for Quantification: LASX (Leica)
Fig2d-e	Microscope: Leica DMI6000; Objective: PlanApo 63x, 1.4 NA oil; Software for Quantification: LASX (Leica)
Fig2f-g	Scan: Samsung SCX-3405-W, Image analysis: FIJI/GelAnalyzer 2010
Fig3a-b	Microscope: Leica DMI6000; Objective: PlanApo 20x, 0.75 NA oil; Software for Analysis: PIVlab (MATLAB)
Fig3c-d	Microscope: Leica DMI6000; Objective: PlanApo 63x, 1.4 NA oil; Software for Quantification: FIJI
Fig3e-g	Microscope: Spinning Disk microscope (PerkinElmer UltraVIEW, Nikon); Objective: PlanApo 40x 0.95 NA air; Software for Quantification: FIJI
Fig3h-i	Scan: Samsung SCX-3405-W, Image analysis: FIJI/GelAnalyzer 2010
Fig3j	Absorption: 490nm; Enspire plate reader (Perkin Elmer)
Fig3k-l	Scan: Samsung SCX-3405-W, Image analysis: FIJI/GelAnalyzer 2010
Fig4a-f	Microscope: Zeiss Meta 710 confocal; Objectives: Plan-Apochromat 63x /1.4 NA oil, Plan-Neofluar 40x/1,3 Oil DIC, Plan-Neofluar 20x/0,8; Software for Quantification: FIJI
Fig5a	Dispase assay scheme
Fig5b-d	Image aquisition: GelDOC XR+ (BioRad) ; Image analysis: FIJI
Fig5e-g	AFM: JPK Nanowizard Life Science instrument (JPK) mounted on Axiovert 200 (Zeiss); Software for Quantification: AtomicJ
Fig6b	Mitotic geometry scheme
Fig6c	Microscope: Leica DMI6000; Objective: PlanApo 63x, 1.4 NA; Software for Quantification: FIJI
Fig6d	Microscope: Leica DMI6000; Objective: PlanApo 20x, 0.75 NA; Software for Quantification: LASX (Leica)
Fig6e-f	Scan: Samsung SCX-3405-W, Image analysis: FIJI/GelAnalyzer 2010
Fig6g	Microscope: Leica DMI6000; Objective: PlanApo 20x, 0.75 NA; Software for Quantification: LASX (Leica)
Fig6h-i	Scan: Samsung SCX-3405-W, Image analysis: FIJI/GelAnalyzer 2010
Fig7a-b	Scan: Samsung SCX-3405-W, Image analysis: FIJI/GelAnalyzer 2010
Fig7c-d	Scan: Samsung SCX-3405-W, Image analysis: FIJI/GelAnalyzer 2010
Fig7e-g	Microscope: Spinning Disk microscope (PerkinElmer UltraVIEW, Nikon); Objective: PlanApo 40x 0.95 NA air; Software for Quantification: Volocity
Fig8	Model
Sfig1a-b	Microscope: Leica DMI6000; Objective: PlanApo 20x, 0.75 NA; Software for Quantification: LASX (Leica)
Sfig1c	Microscope: Leica DMI6000; Objective: PlanApo 20x, 0.75 NA; Image analysis: FIJI
Sfig1d	Scan: Samsung SCX-3405-W
Sfig1e	Scan: Samsung SCX-3405-W, Image analysis: FIJI/GelAnalyzer 2010
Sfig2a-b	Scan: Samsung SCX-3405-W, Image analysis: FIJI/GelAnalyzer 2010
Sfig3a	Microscope: Zeiss Meta 710 confocal; Objective: Plan-Neofluar 40x/1,3 oil
Sfig4a-b	Microscope: Zeiss Meta 710 confocal; Objective: Plan-Apochromat 63x /1.4 NA, oil; Software for Quantification: FIJI
Sfig5a-f	Microscope: Zeiss Meta 710 confocal; Objectives: Plan-Apochromat 63x /1.4 NA oil, Plan-Neofluar 20x/0,8
Sfig5g	Microscope: Leica DMI6000; Objective: PlanApo 63x, 1.4 NA oil
Sfig6a-b	Scan: Samsung SCX-3405-W, Image analysis: FIJI/GelAnalyzer 2010
Sfig6c-d	Scan: Samsung SCX-3405-W, Image analysis: FIJI/GelAnalyzer 2010
Sfig6e-g	AFM: JPK Nanowizard Life Science instrument (JPK) mounted on Axiovert 200 (Zeiss); Software for Quantification: AtomicJ
Sfig7a	Microscope: Zeiss Meta 710 confocal; Objective: Plan-Apochromat 63x /1.4 NA, oil
Sfig7b-c	Microscope: Zeiss Meta 710 confocal; Objective: Plan-Apochromat 63x /1.4 NA, oil; Software for Quantification: CellProfiler
Sfig7d	Software for Quantification: FIJI
Sfig8a	Scan: Samsung SCX-3405-W, Image analysis: FIJI/GelAnalyzer 2010
Sfig8b	Scan: Samsung SCX-3405-W
Sfig9a-b	Real-Time PCR System: QuantStudio 12K Flex (ThermoFisher Scientific); Software: QuantStudio 12K Flex (ThermoFisher Scientific)

## Sheet: Fig1a-e
Acquisition Info
Microscope	Zeiss Meta 710 confocal
Objective	Plan-Apochromat 63x /1.4 NA, oil

## Sheet: Fig1f_1
γH2Ax cells in IFE			Acquisition Info
Ctrl	Par3eKO		Microscope:	Leica DMI6000
2.10526	3.00871		Objective:	PlanApo 20x, 0.75 NA oil
2.0032	5.45603		Software for Quantification:	LASX (Leica)
0.728598	3.9966
0.661376	0.780031
0.149701	1.2
0	4.21

## Sheet: S1f_2
γH2Ax cells in CD34+ bulges	pos					neg						Acquisition Info
Ctrl	0	5	5	11.76	0	100	95	95	88.24	100		Microscope	Leica DMI6000
Par3KO	30	25	57.14	23.08	46.67	70	75	42.86	76.92	53.33		Objective	Objective: PlanApo 63x, 1.4 NA oil
												Software for Quantification:	LASX (Leica)

## Sheet: Fig1g
	Ctrl		Par3eKO			Acquisition Info
	pos	neg	pos	neg		Microscope:	Leica DMI6000
Inf	16.6667	83.3333	60	40		Objective:	PlanApo 20x, 0.75 NA oil
above bulge	29.82	70.18	87.32	12.68		Software for Quantification:	LASX (Leica)
bulge	6.25	93.75	50.9091	49.0909
below bulge	21.43	78.57	42	58

## Sheet: Fig1h
Acquisition Info
Scan: Samsung SCX-3405-W

## Sheet: Fig1i
Ctrl	Par3KO		Acquisition Info
0.36217	0.63783		Scan:	Samsung SCX-3405-W
0.424858	0.575142		Image analysis:	FIJI/GelAnalyzer 2010
0.429432	0.570568
0.292447	0.707553
0.403066	0.596934
0.25003	0.74997

## Sheet: Fig1j
Acquisition Info
Scan: Samsung SCX-3405-W

## Sheet: Fig1k
ATR no UV		ATR UV		pChk1 UV			Acquisition Info
Ctrl	Par3KO	Ctrl	Par3KO	Ctrl	Par3KO		Scan:	Samsung SCX-3405-W
0.307391	0.692609	0.358982	0.641018	0.290985	0.709015		Image analysis:	FIJI/GelAnalyzer 2010
0.327261	0.672739	0.419202	0.580798	0.395175	0.604825
0.277935	0.722065	0.499055	0.500945	0.33797	0.66203
0.311944	0.688056	0.441825	0.558175	0.453909	0.546091
0.313054	0.686946	0.455957	0.544043	0.418155	0.581845
				0.378119	0.621881

## Sheet: Fig2a
Acquisition Info
Microscope	Leica DMI6000
Objective	PlanApo 20x, 0.75 NA oil
Software for Quantification: LASX (Leica)

[truncated: 75 more sheets: Fig2b, Fig2c, Fig2d, Fig2e, Fig2f, Fig2g, Fig3a, Fig3b, Fig3b_2, Fig3c, Fig3d, Fig3e, Fig3f, Fig3g, Fig3h, Fig3i, Fig3j, Fig3k, Fig3l, Fig4a …]
